# Supplementary material for: The calcium channel subunit α2δ-3 organizes synapses via an activity-dependent and autocrine BMP signaling pathway
Source: Nat Commun. 2019 Dec 6;10:5575. doi: 10.1038/s41467-019-13165-7 (PMC6898181; doi:10.1038/s41467-019-13165-7)
Supplement: Supplementary file 4 — Source Data [file 41467_2019_13165_MOESM4_ESM.xlsx]

## Sheet: Fig 1I
Brp+ Synapse Density
wild type	BG57/+	D42/+	gbb1/+	gbb1/2	gbb1/2; D42>gbb	gbb1/+; BG57>gbb RNAi	gbb1/2; BG57>gbb	gbb1/+; D42>gbb RNAi	witA12/B11	witA12/B11, D42>wit	gbb1/+; D42>gbb RNAi, witA12/B11	mad12/1
1.59635	1.53846	1.65563	2.37725	1.19738	1.47992	1.85357	1.3057	0.994036	2.34713	1.69491	0.795071	1.17966
2.04499	1.95391	2.00401	1.68484	1.21338	2.35465	2.09581	1.19163	1.58983	0.420203	3.16379	0.430246	1.57555
1.53324	2.01509	2.40964	2.52753	0.96302	2.27511	1.91987	1.15238	1.85759	0.551099	1.92226	0.986583	2.13551
1.87554	1.2864	2.73438	4.12088	2.50696	1.59936	1.53061	1.10516	1.48386	1.34061	1.71198	0.591366	0.90307
1.11359	2.53854	2.18579	1.93779	2.04994	2.42014	2.41473	1.90331	1.46413	0.987573	1.77984	0.732064	1.20627
1.52323	1.78224	2.21061	1.86359	1.41159	2.45459	1.96961	1.66144	2.51347	1.14916	1.86884	1.49105	1.08499
2.20132	1.66813	1.88774	2.43339	2.22883	2.05086	1.82295	1.12803	1.90476	1.11483	2.98126	1.07898	0.79466
2.39923	2.25026	1.99104	2.21872	1.1811	2.76923	2.13863	1.27344	1.18399	2.15827	2.45979	1.4742	0.9996
2.26619	2.54748	2.52313	2.3088	1.73267	1.96937	1.94209	1.49076	1.77736	1.07045	3.47584	0.924594	0.915583
2.34035	1.57729	0.874508	1.95149	1.0337	1.77189	1.37615	1.07831	1.03799	1.00272	2.30238	1.44928	0.686342
1.90749	1.98784	1.59635	3.04028	0.779684	1.4404	2.04499	1.34564	1.18835	1.91734	2.39087	1.0923	0.926999
4.00802	2.22806	1.84672	2.30503	1.07677	1.92594		1.14653	0.895656	1.08603	1.95801		0.747175
2.5413	1.9975	1.80787	1.84084	1.01092	1.78094		1.31626	1.62133	0.829761	1.8797		2.39449
2.10029	2.48899	2.18775		1.15407	1.87091		1.16516	1.63452	1.1325	2.3189		0.366133
2.11461	2.05423	2.32681		1.63292	1.27497		1.12254	1.13874	1.3468	2.05068		0.707441
1.94982	2.25225	2.06246		1.16817	1.82288		1.0844	1.34409	1.1658	2.96121
1.86622		2.35244		1.26229	1.67224		1.14469	0.836995	1.53183	1.86916
2.42665				1.70596	1.69635		1.26871		1.21438	1.97282
1.92498				1.07672	2.07318				1.02017	1.67434
1.52716				1.24047					1.55119
1.54759				1.54679
2.21894				1.46861
2.02991				1.41143
2.14852
2.26142
1.83679

## Sheet: Fig 2K
Diameter of Single Planar Brp Rings (nm)
wild type	BG57/+	D42/+	gbb1/+	gbb1/2	gbb1/2; D42>gbb	gbb1/+; BG57>gbb RNAi	gbb1/2; BG57>gbb	gbb1/+; D42>gbb RNAi	witA12/B11	witA12/B11, D42>wit	gbb1/+; D42>gbb RNAi, witA12/B11	mad12/1
162.2	137.2	224.6	199.7	199.6	224.6	124.8	187.2	237.1	124.8	324.5	137.2	361.9
174.7	187.1	149.8	274.5	162.3	324.5	174.7	512	187.2	149.7	224.6	299.5	224.6
149.7	124.8	112.3	436.8	174.7	262.1	112.3	212.2	274.6	262	137.3	262	324.5
137.3	149.7	199.7	336.9	262	299.5	162.3	249.6	212.1	212.2	137.3	387	249.6
162.2	224.6	174.7	361.9	212.1	249.5	162.2	386	199.7	187.1	187.2	174.7	237.1
212.1	199.7	154.7	224.7	187.2	212.1	149.7	224.6	336.9	149.7	187.1	249	425
187.2	162.2	212.2	224.6	461.7	212.1	174.7	162.2	187.2	137.3	112.3	225	149.7
212.1	224.6	112.3	224.6	287	274.5	187.1	174.7	162.2	262	187.2	149.8	187.1
137.3	199.6	287	212.1	187.2	287	74.9	149.8	262.1	274.5	237.1	224.6	212.1
162.2	199.7	149.8	124.8	162.2	187.2	212.1	224.6	224.6	187.2	249.6	149.7	187.2
174.7	199.7	255.6	199.6	174.7	149.8	149.7	174.7	199.7	162.2	149.7	249.6	174.7
212.2	174.7	149.8	162.2	174.7	324.5	224.6	224.7	262	212.2	124.8	262	224.6
137.3	199.7	99.8	162.2	162.2	249.6	162.2	499.1	212.1	349.4	174.7	336.9	187.2
287	137.2	237.1	137.2	262.1	249.5	224.6	199.6	149.8	199.6	174.7	262.1	142.6
162.2	287	149.8	149.7	500	187.2	199.7	262.1	249.6	262.1	212.1	237.1	424
174.7	237	187.2	212.1	149.8	212.1	237.1	287.1	324.5	287	124.7	299.5	149.7
212.1	262	149.7	199.7	262	287	162.2	274.6	199.7	162.3	124.8	249	187.2
174.7	212.1	237.1	149.8	349.4	187.2	199.7	199.6	212.2	212.2	212.1	262.1	162.3
212.2	199.6	287	262.1	174.7	311.9	199.6	237	324.4	137.3	237.1	249.5	187.2
162.3	204.1	137.3	162.2	212.1	162.2	224.6	312	174.7	199.7	162.2	237	224.6
237.1	187.2	174.7	249.5	199.7	224.6	262.1	274.5	274.5	212.2	199.7	399	249.5
237.1	174.7	212.1	149.8	386.8	137.3	137.3	249.6	237.1	187.2	174.7	399	436.8
249.5	137.2	287	162.3	287	162.2	187.1	386.8	237.1	212.1	187.2	224.6	312
199.7	187.2	237.1	249.5	312	212.1	199.6	287	224.6	262.1	174.7	224.7	336.9
262.1	149.7	137.2	174.7	399.3	174.7	137.3	349.4	187.2	199.7	224.6	162.3	424.3
349.4	112.3	187.1	224.6	199.6	224.6	149.8	199.7	224.6	187.2	187.2	187.2	149.8
224.7	199.7	174.7	224.6	174.7	187.2	137.3	237.1	149.7	212.1	149.7	187.1	187.1
374.3	149.7	199.7	137.3	212.1	287	162.3	137.2	224.6	249.5	174.7	199.7	461.7
224.6	199.7	162.2	299.5	162.2	174.7	137.2	299.5	274.6	212.2	224.6	274.5	224.6
162.2	199.7	174.7	249.5	386.8	274.6	124.8	299.5	212.1	312	324.4	274.5	162.2
162.2	199.7	174.7	287	312	174.7	237	249.6	262.1	374.3	187.2	224.6	149.7
336.9	137.2	87.3	224.7	187.2	149.7	162.2	374.4	174.7	199.7	224.6	162.3	162.2
199.7	149.7	199.7	199.7	349.4	149.7	199.6	149.8	299.5	399.3	224.6	237.1	174.7
224.6	212.1	187.1	262.1	162.2	174.7	162.3	187.2	137.2	174.7	162.2	99.8	162.3
212.1	174.7	212.1	124.8	199.7	137.3	187.2	174.7	287.1	187.2	149.8	250	224.6
137.3	187.1	224.6	174.7	249.6	312	137.2	137.2	199.7	212.2	274.5	237.1	137.3
349.4	174.7	187.2	199.6	199.7	212.1	162.2	262	249.6	174.7	187.1	162.2	174.7
149.7	287	124.8	187.2	162.3	249.5	162.2	187.2	199.7	162.2	187.2		224.6
162.2	336.9	174.7	62.4	237.1	212.1	149.8	212.1	174.7	212.1	162.3		199.8
212.1	262.1	178.3	149.8	274.6	212.1	137.2	311.9	299.5	262	187.2		511
174.7	187.1	212.1	249.6	187.2	411.8	174.7	212.1	274.5	187.2	124.8		199.6
237.1	174.7	162.2	162.2	374.4	199.7	212.1	212.1	162.2	485.4	349.4		237.1
249.6	274.5	199.6	224.6	324.5	199.6	212.2	212.2	212.1	174.7	99.8		349.4
274.5	174.7	324.5	249.6	162.2	149.8	199.6	174.7	237.1	262.1	149.7
299.5	112.3	187.2	149.8	174.7	187.2	324.4	199.7	174.7	262	174.7
212.1	299.5	237.1	174.7	199.7	249.6	224.6	224.6	187.2	224.7	262
162.2	349.4	249.6	199.7	212.1	464.7	212.1	174.7	187.1	249.5	212.1
162.2	199.6	237.1	174.7	224.7	174.7	212.2	187.2	224.6	162.3	212.1
162.2	187.2	224.6	199.7	262	312	187.2	262	212.1	212.2	187.2
124.8	212.1	202.4	99.9	224.6	324.4	174.7	249.6	224.6	212.1	162.2
87.3	212.1	249.6	274.5	237.1	187.2	187.2	199.7	262.1	224.6	149.8
199.6	224.6	274.5	287	274.6	336.9	162.2	212.2	187.2	249.6	224.7
199.7	212.1	162.2	249.5	174.7	399.3	137.3	287	349	149.7	99.9
212.1	174.7	137.2	137.3	249.5	174.7	262.1	386.8	187.2	249.6	224.6
149.7	174.7	187.2	162.2	262.1	149.7	262.1	187.2	249	324.5	224.7
162.2	187.2	399.3	199.7	162.2	536.6	112.3	274.6	162.2	174.7	212.2
287	162.3	174.7	212.2	274.6	299.5	162.2	262.1	187.2	199.6	99.8
199.6	199.7	287	199.7	187.1	249.6	124.8	212.1	137.3	162.2	274.6
187.2	137.3	187.2	262.1	399.3	124.8	224.6	224.6	174.7	311.9	112.3
187.1	237.1	436.7	187.1	436.8	199.7	287	436.8	237.1	149.7	212.1
199.7	224.6	262.1	124.8	187.2	199.7	212.1	212.2	274.6	187.2	237.1
162.2	199.6	212.1	212.2	112.3	212.1	174.7	349.4	449.3	312	199.6
112.3	174.7	174.7	149.8	224.6	249.5	224.7	224.6	137.2	274.6	287
274.6	237.1	262.1	149.8	174.7	212.2	212.1	249.6	162.2	262.1	224.6
187.2	212.3	212.2	99.9	299	212.1	299.5	312	224.6	212.2	199.7
224.6	199.7	174.7	162.3	187.2	174.7	212.1	137.3	237.1		199.7
212.2	299.5	212.1	187.2	174.7	149.7	162.2	237.1	174.7		112.3
187.1	237.1	212.1	187.2	174.7	187.2	99.8	299.5	262.1		262.1
212.1	212.1	174.7	187.2	174.7	149.7	149.8	224	199.7		149.8
324.5	311.9	312	162.2	287	274.5	174.7	212.1	187.2		112.3
226	187.2	124.8	149.8	287	274.5	149.7	336.9	187.2		187.2
361.8	212.1	174.7	224.7	337	112.3	149.8	174.7	149.7		199.7
187.2	112.3	174.7	212.2	199.6	137.2	149.8	249.5	224.6		199.7
149.7	174.7	262.1	99.8	237.1	149.8	174.7	199.6	162.2		174.7
237.1	212.2	149.7	174.7	287	124.8	212.2	299.5	249.6		199.6
312	149.8	237.1	174.7	386.8	162.2	124.8	121	174.7		212.1
199.6	187.2	187.2	112.3	262.1	212.2	287.1	212.1	249.6		187.1
237.1	99.8	249.6	137.3	276	174.7	124.8	199.7	274.5		187.2
224.6	199.7	212.1	162.2	199.7	249.6	237.1	237.1	212.1		199.7
474.2	262.1	224.6	199.7	212.2	174.7	187.1	349.4	224.6		249.6
149.8	312	237.1	187.2	262	274.5	112.3	212.1	237.1		174.7
124.8	311.9	187.2		162.3	149.8	199.7	399	237.1		237.1
162.2	162.2	249.6		199.6	212.1	137.3	212.1	237.1		237.1
62.4	224.6	224.6		237.1	199.6	187.1	187.1	287		199.7
149.7	187.2	212.1		199.6	162.2	187.2	199.7	274.5		212.1
262.8	237.1	212.1		224.7	149.8	262	187.1	287		162.2
74.8	199.7	224.6		262.1	162.2	237.1	187.2	212.1		162.2
162.3	249.5	212.2		224.7	124.8	224.6	336.9	224.6		187.2
199.6	262	162.2		274.5	124.8	224.7	212.1	187.2		112.3
224.6	187.2	199.7		174.7	187.2	212.1	212.2	237.1		174.7
199.7	124.8	199.7		536.6	162.2	174.7	274.5	224.7		124.8
162.2	199.7	162.2		386.8	112.3	212.1	224.6	174.7		249.6
112.3	274.6	187.2		299.5	249.6	174.7	199.7	162.6		99.9
187.2	149.7	174.7		374.4	149.7	162.2	187.2	112.3		212.1
199.7	274.5	162.2		349.4	249.6	274.5	199.7	224.6		162.2
162.3	174.7	274.5		336.9	174.7	187.2	174.7	212.1		124.7
149.8	174.7	137.2		224.6	149.8	187.2	311.9	212.1		199.6
162.2	137.3	124.7		149.7	199.7	137.3	237.1	212.2		124.8
124.8		212.1		312	137.3	287	187.1	274.5		124.8
212.1				174.7	149.7	187.2	224.6	224.7		174.7
112.3				199.7	174.7	187.2	311.9	336.9		187.2
124.8				287	224.6	224.6	137.3	237.1		124.8
249.6				224.6	162.2	174.7	137.3	212.2		187.2
212.1				249.6	224.6	212.1	162.2	237.1		199.7
124.8				262.1	237.1	274.5	262	212.1		187.2
174.7				237.1	149.7	174.7	174.7	237.1		212.2
199.7				224.6	249.5	349.4	237.1	224.6		124.8
249.6				249.6	199.6	237.1	212.1	249.6		124.8
199.6				262.1	249.6	187.2	287	199.6		149.8
187.2				262.1	249.6	174.7	137.2	212.1		237.1
187.2				249.6	112.3	174.7	124.8	199.7		149.8
212.1				212.2	199.7	187.2	187.2	299.4		262.1
374.4				274.6	237.1	174.7	162.2	162.2		187.2
112.3				361.9	237.1	199.7	349.4	262.1		174.7
112.4				174.7	212.1	199.7	312	224.6		262.1
149.8				212.1	124.8	174.7	187.2	149.7		199.6
274.5				287	124.8	212.2	224.6	237.1		212.2
149.7				311.9	262	122.4	299.5	274.5		187.2
162.3				237.1	149.7	183.5	187.2	237.1		224.6
299.4				287	162.3	269.2	187.2	299.5		224.7
174.7				224.6	187.1	318.1	449.2	237
212.2				224.6	174.7	149.8	287	187.2
212.1				174.7	174.7	199.7	411.8	249.5
224.7				237.1	149.8	237.1	312	149.7
212.1				199.7	162.2	212.2		237.1
224.6				199.6	162.3	174.7		237.1
137.2				199.7	237.1	199.6		199.7
212.2				287	287	149.8		137.3
224.6				336.9	212.2	249.6		224.6
187.2				274.5	312	199.7		187.2
187.2				199.7	187.1	174.7		187.2
199.6				199.7	124.7	199.6		174.7
174.7				374.4	249.5	312		274.5
87.4				99.8	199.6	287		212.1
124.8				199.6	287	237.1		187.1
112.3				287	212.1	162.2		187.2
112.4				199.7	187.2	162.2		249.6
224.6				424.3	162.2	237.1		174.7
124.7				436.7	174.7	162.2		262
199.6				174.7	199.7	336.9		187.2
187.2				237.1	212.1	174.7		187.2
124.8				174.7	162.2	174.7		224.7
137.3				212.1	212.1	174.7		199.6
112.3				199.5	174.7	224.6		212.2
124.8				199.7	199.7	199.6		212.2
137.3				224.6	249.6	174.7		162.2
174.7				149.7	224.6	212.1		237.1
137.3				312	174.7	162.2		174.7
162.2				174.7	224.7	174.7		237.1
149.7				199.7	199.6	137.3		274.5
287				287	149.7	162.3		262.1
124.8				224.6	199.6	262.1		311.9
212.1				249.6	249.6	249.6		224.6
162.3				262.1	162.2	237.1		224.6
212.1				237.1	174.7	237.1		237
162.2				224.6	224.6	212.2		224.6
187.2				249.6	137.2	174.7		262
237.1				262.1	174.7	212.1		187.2
324.5				262.1	262	137.2		212.1
149.7				249.6	212.2	162.2		237.1
199.7				212.2	224.6	249.6		224.6
212.2				274.6	237.1	149.8		262.1
199.7				361.9	149.7	174.7
137.3				174.7	249.5	199.6
199.7				212.1	199.6	237.1
112.3				287	249.6	349.4
149.7				311.9	249.6	187.2
149.7				237.1	112.3	124.7
99.8				287	199.7	212.1
187.2				224.6	237.1	162.2
124.8				224.6	237.1	162.2
199.7				174.7	212.1	199.7
162.3				124.8	124.8	174.7
212.1				112.3	124.8	212.2
124.8				174.7	262	237.1
				199.7	149.7	162.2
				124.8	162.3	262
				199.7	187.1	224.6
				224.6	174.7	162.2
				262.1	174.7	187.2
					149.8	87.4
					162.2	174.7
					162.3	237.1
					237.1	212.1
					287	199.6
					212.2	299.5
					312	199.6
					187.1	262
					124.7	187.2
					249.5	187.2
					199.6	199.7
					287	212.1
					212.1	224.6
					187.2	274.5
					162.2	224.6
					174.7	249.6
					199.7	224.6
					212.1	249.6
					162.2	212.1
					212.1	349.4
					174.7	162.2
					199.7	212.2
					249.6	137.3
					224.6	162.2
					174.7	287
					224.7	262
					199.6	174.7
					149.7	199.7
					199.6	187.2
					249.6
					162.2
					174.7
					224.6
					137.2
					174.7
					262
					212.2

## Sheet: Fig 2L
Percent of Planar Brp Rings in Multimers
wild type	BG57/+	D42/+	gbb1/+	gbb1/2	gbb1/2; D42>gbb	gbb1/+; BG57>gbb RNAi	gbb1/2; BG57>gbb	gbb1/+; D42>gbb RNAi	witA12/B11	witA12/B11, D42>wit	gbb1/+; D42>gbb RNAi, witA12/B11	mad12/1
55.5556	20	22.2222	36.3636	40	0	0	89.6552	29.4118	66.6667	0	75	76.9231
35.7143	66.6667	25	0	81.25	12.5	28.5714	72.7273	81.8182	66.6667	47.0588	71.4286	66.6667
69.2308	0	15.3846	35.2941	46.1538	36.3636	0	64.2857	75	66.6667	36.3636	53.8462	90
16.6667	35.2941	71.4286	40	59.0909	26.6667	16.6667	76.9231	50	40	0	75	75
50	45.4545	40	37.5	60	61.5385	0	66.6667	40	85.7143	75	57.1429	50
40	19.0476	50	33.3333	80	30.7692	44.4444	84.6154	87.5	66.6667	50	33.3333	100
50	25	44.4444	30.7692	66.6667	0	0	86.6667	69.2308	66.6667	0	70	84.6154
0	38.8889	37.5	0	64.7059	66.6667	0	86.6667	61.1111	100	36.8421	64.2857	60
40	23.5294	31.5789	36.3636	40	0	33.3333	66.6667	63.6364	100	40	66.6667	25
33.3333	50	0	0	87.5	0	0	61.1111	20	57.1429	16.6667	78.5714	0
33.3333	0	22.2222	66.6667	84.6154	28.5714	50	57.1429	44.4444	80	42.8571	50	78.5714
44.4444				66.6667	33.3333	0	50	45.4545	57.1429	0		80
40				88.8889	0	75	78.9474	62.5	81.8182	30.7692		80
28.5714				66.6667	0	40	80	52.9412	63.1579	0		88.2353
0				87.5	0	0	85.7143	0	80.9524	26.6667		72.2222
0				33.3333	28.5714	57.1429	75	64.7059	85	25		63.6364
40				71.4286	36.3636	0	62.5	66.6667	72.7273
30				75	76.1905	0	90	27.2727	70
55.5556				80	0	50	78.9474	90	64.2857
0				61.5385	42.8571	33.3333	88.2353	53.3333	53.3333
66.6667				61.1111	33.3333	0	66.6667	81.8182	60
33.3333				0	0	65	57.1429	64.7059
0				44.4444	57.1429	0	62.5	88.2353
100				50	0	34.7826	72.7273	54.5455
0				78.5714	50	0	60	77.7778
0				53.3333	0	33.3333	70.8333	40
40				68.75	36.3636	25	76.9231	82.3529
0				70.5882	76.1905	44.4444	53.3333	65.2174
50				72.7273	0	20	61.5385	66.6667
33.3333				100	42.8571	0	77.7778	66.6667
25				78.5714	33.3333	50	85.7143	75
50				53.3333	0	36.3636		73.6842
				68.75	57.1429	54.5455
				70.5882	0	33.3333
				72.7273	50	25
				100	0	36.3636
				61.1111		50
				76.4706		22.2222
				75		28.5714
				73.3333
				50
				83.3333
				0
				100
				100
				44.4444
				66.6667

## Sheet: Fig 2U
Number of Active Zones per µm Bouton Perimeter
control	gbb1/2	gbb1/2; D42>gbb	gbb1/2; BG57>gbb	gbb1/+; D42>gbb RNAi
0.235891	0.348764	0.454649	0.377131	0.161312
0.657973	0.250778	0.451902	0.698286	0.28422
0.229065	0.344363	0.290745	0.449497	0.283864
0.17118	0.358515	0.122807	0.232531	0.475561
0.418898	0.345714	0.375495	0.584024	0.233498
0.561075	0.384746	0.339796	0.272686	0.230627
0.440505	0.632589	0.202191	0.517505	0.36943
0.119689	0.693021	0.458848	0.438153	0.351
0.137454	0.436122	0.185188	0.517277	0.465755
0.243972	0.471888	0.200348	0.453796	0.336247
0.368108	0.391646	0.456392	0.729423	0.259822
0.376846	0.321092	0.398225	0.632588	0.344456
0.361777	0.238825	0.591278	0.512357	0.355402
0.174967	0.474206	0.294287	0.287538	0.438455
0.538707	0.587176	0.714834	0.610222	0.246645
0.352994	0.460728	0.436176	0.722594	0.413541
0.530119	0.351975	0.230122	0.298773	0.170317
0.461498	0.49743	0.192094	0.343524	0.208329
0.222134	0.415001	0.147628	0.464251	0.291087
0.529092	0.609448	0.394439	0.469017	0.222849
0.355756	0.7155	0.250132	0.351544	0.313554
0.414605	0.666912	0.387079	0.351733	0.391448
0.276198	0.349921	0.664712	0.419443	0.32177
0.747507	0.523161	0.378977	0.610259	0.854572
0.3668	0.991935	0.22891	0.642437	0.396304
0.675975	0.437308	0.381832	0.993982	0.581727
0.364682	0.427431	0.142565	0.347197	0.44413
0.480654	0.309509	0.157741	0.347729	0.215322
0.625301	0.414233	0.408393	0.788388	0.567111
0.422333		0.397082	0.839074	0.18288
		0.271374	0.356847	0.214579
		0.297879	0.469477	0.48606
		0.588359	0.615576	0.607799
		0.426708	0.389633	0.50895
		0.348371	0.365667	0.191484
		0.291834	0.52657	0.134438
		0.474561	0.222805	0.269036
		0.07943	0.761451	0.233445
		0.106477	0.248907	0.418711
		0.132372	0.38451	0.286123
		0.316202	0.265539	0.460618
		0.0903016	0.335454	0.549049
		0.349172	0.340427	0.489146
		0.210004	0.462729	0.450534
		0.222645	0.446508	0.195117
		0.236729	0.27649
		0.454664	0.597399
		0.382178	0.484786
		0.216913	0.163296
		0.577024	0.407618
		0.510298	0.18008
		0.418586	0.242631
		0.354256	0.409815
		0.272317	0.531694
		0.421063	0.287484
		0.837656	1.23235
		0.135703	0.401684
		0.389681	0.578527
		0.209713	0.642147
		0.516904	0.72535
		0.490789	0.224182
		0.368802	1.41982
		0.235171	0.461544
		0.479686	0.518084
		0.612735
		0.467041
		0.350492
		0.3148
		0.496464
		0.123273
		0.319573
		0.281512

## Sheet: Fig 2V
Percent of Active Zones with T-bars
control	gbb1/2	gbb1/2; D42>gbb	gbb1/2; BG57>gbb	gbb1/+; D42>gbb RNAi
0	0	0	50	0
0	0	0	0	0
0	0	0	100	0
0	0	0	0	0
0	66.6667	0	33.3333	0
0	0	0	0	0
0	25	0	100	0
0	0	0	0	100
0	0	0	0	0
0	0	0	0	50
0	0	0	100	0
0	0	33.3333	0	0
0	0	0	0	0
0	0	0	0	0
0	0	0	0	0
0	50	0	0	0
0	0	0	0	100
0	0	0	0	0
0	0	0	0	0
0	100	0	0	0
0		0	0	0
0		0	0	0
0		0	50	0
0		0	0	0
0		0	33.3333	0
100		0	0	0
0		0	0	0
0		0	0	0
0		0	0	0
0		0	0	25
0		0	0	0
		0	0
		0	0
		0	0
		0	0
		0	0
		0	0
		0	100
		0	0
		0	0
		33.3333	0
		0	0
		0	0
		0	0
		0	50
		0	0
		0	50
		0	0
		0	0
		0	0
		33.3333	100
		0	0
		0	0
		0	20
		0	50
		0	0
		0	0
		0	0
		100	0
		0
		0
		0
		0
		0
		0
		0
		50

## Sheet: Fig 3K
Percent of Boutons with Properly Localized Synaptic Vesicles
wild type	BG57/+	D42/+	gbb1/+	gbb1/2	gbb1/2; D42>gbb	gbb1/+; BG57>gbb RNAi	gbb1/2; BG57>gbb	gbb1/+; D42>gbb RNAi	witA12/B11	witA12/B11, D42>wit	gbb1/+; D42>gbb RNAi, witA12/B11	mad12/1
100	75	85.7143	100	0	33.3333	75	33.3333	50	16.6667	85.7143	66.6667	33.3333
100	100	83.3333	100	33.3333	100	80	0	40	50	75	50	66.6667
83.3333	100	100	83.3333	100	83.3333	83.3333	50	33.3333	50	64.2857	0	0
100	85.7143	85.7143	85.7143	33.3333	50	100	40	0	0	62.5	33.3333	50
12.5	66.6667	33.3333	83.3333	66.6667	83.3333	100	75	0	0	81.8182	0	25
75	100	83.3333	80	33.3333	100	83.3333	40	45.4545	33.3333	83.3333	33.3333	0
0	66.6667	100	66.6667	20	60	100	25	77.7778	0	62.5	20	100
50	63.6364	90	85.7143	50	100	100	25	44.4444	25	100	66.6667	100
66.6667	75	100	90	33.3333	66.6667	50	0	55.5556	0	77.7778	37.5	100
50	83.3333	100	88.8889	0	100	66.6667	0	33.3333	0	85.7143	25	50
100	85.7143	85.7143	100	33.3333	100	66.6667	66.6667	0	0	100	37.5	100
50			100	22.2222		83.3333	33.3333	50	0	100		0
100				33.3333		50	100	44.4444	0	50		25
85.7143				40		83.3333	50	14.2857	0	100		50
80				25		71.4286	40	71.4286	80	100		66.6667
77.7778				60		70	50	42.8571	80			0
83.3333				20		88.8889	66.6667
100				0		100	33.3333
100				0		85.7143	33.3333
85.7143				28.5714		60
66.6667				25		75
100				33.3333		100
66.6667				0		40
87.5				66.6667
100				0
80				0
83.3333
75
50
100
100
100
50
100
100
75
100
81.8182
88.8889
100
86.6667
76.9231
100
86.6667
75
80
100
75
66.6667
100
100
100

## Sheet: Fig 3L
Normalized Integrated DVGLUT Intensity
wild type	gbb1/2	gbb1/2; D42>gbb	gbb1/+; BG57>gbb RNAi	gbb1/2; BG57>gbb	gbb1/+; D42>gbb RNAi	witA12/B11	witA12/B11, D42>wit	gbb1/+; D42>gbb RNAi, witA12/B11	mad12/1
93.4916	40.9543	92.4403	124.992	94.4241	40.1839	69.727	100.815	106.018	32.5349
80.8071	36.1051	128.965	120.819	155.997	65.3502	69.2822	93.9427	171.114	65.1247
127.962	37.2824	141.17	109.173	114.502	58.2459	63.9658	91.8427	111.185	55.9061
63.0322	32.7619	93.3293	62.8351	203.028	68.0846	82.1613	91.1997	72.6791	101.557
56.6529	45.8787	134.982	99.3295	121.936	75.2519	72.0473	123.326	57.2173	168.532
94.621	62.0142	112.276	120.484	210.384	54.2338	136.679	103.365	58.8205	68.9508
60.0781	54.0963	94.7545	63.2686	163.352	60.8366	163.534	155.474	57.8675	82.5138
100.371	52.5362	91.7389	69.4959	105.492	87.1546	112.769	95.0957	72.9829	101.663
61.8254	49.8793	115.922	72.4142	77.0329	100.02	141.678	65.9457	82.9747	54.3331
81.4911	65.7666	116.539	45.6804	164.75	77.0085	110.938	92.4911	100.026	41.7148
116.141	42.059	127.954	63.8154	125.689	105.779	101.908	127.667	117.247	125.112
58.5277	42.2847	131.512	53.9969	164.108	49.7832	175.457	112.945	133.279	143.438
77.8949	49.7882	145.373	56.9127	171.831	89.7025	178.608	71.7464	86.8133	130.343
116.223	57.425	119.486	58.8406	79.2701	141.532	217.58	61.0105	124.876	72.1437
97.7122	61.3015	86.8206	44.0801	90.5209	102.46	88.6083	87.2005	124.4	127.407
99.7016	49.2418	108.276	47.9863	157.134	92.52	211.226	91.7396	80.3951	93.7933
75.7055	63.5373	124.727	42.6965	106.124	109.642	80.0599	93.8287	129.549	97.6225
126.232	61.7911	129.071	53.6769	195.131	49.5262	127.551	98.1589	86.5532	45.5473
108.32	74.7721	116.142	61.2474	119.374	78.7625	89.5202	67.7635	131.904	70.1814
137.016	129.283	132.953	82.1395	121.055	96.3406	167.139	78.7029	117.608	85.7132
110.619	87.5445	80.9508	230.451	169.473	78.9011	119.924	61.6779	140.244	77.0356
119.083	81.4783	54.9613	101.02	108.465	69.5261	113.369	66.3852	69.43	39.9334
139.412	108.235	121.047	138.924	91.54	94.9722	53.225	90.4536	69.588	21.6116
141.489	137.973	115.714	98.6012	113.168	53.7071	117.029	61.3931	97.2278	25.7388
98.1785	96.7189	156.43	118.032	70.3008	66.4717	140.904	108.374	168.694	53.6488
151.953	88.1754	83.2036	138.415	94.4839	129.009	167.651	61.8082	79.587	99.2399
131.244	195.397	71.4869	109.153	105.649	85.7484	129.406	99.6782	70.618	44.3781
85.7844	108.717	100.346	151.756	86.1082	61.8447	118.459	89.7481	89.4152	30.9365
94.0498	193.364	152.336	87.1471	131.379	41.9556	116.68	143.409	110.749	41.2368
91.5249	126.304	97.9128	71.6909	130.431	30.8593	133.84	79.7502	104.859	75.4347
99.7113	46.7301	92.1625	72.2504	43.494	55.5493	85.3861	57.6733	77.6776	109.779
111.702	52.0954	78.5028	192.853	67.1157	82.9132	86.4454	35.4038	91.1931	56.1078
90.0929	54.5714	86.9983	76.4288	73.2415	82.3336	132.029	61.7593	94.1304	49.8674
91.3464	124.422	93.1351	108.896	141.462	83.3996	239.538	52.4424	112.126	156.442
88.8983	49.841	115.419	69.1481	122.69	56.8119	123.26	59.1791	91.3016	48.0539
139.235	103.588	87.2269	102.591	90.0394	50.1688	67.6601	82.6994	78.0772	71.7073
80.2688	88.3434	99.5587	80.8114	97.3278	82.2706	53.9268			54.8988
56.9683	133.434	110.155	72.8578	68.9395	59.6698	59.5084			130.661
124.808	163.234	107.9	109.476	124.72	63.5231	44.821			58.407
114.045	159.729	115.216	97.2327	166.764	67.0085	59.2052			127.295
106.415	131.006	121.579	132.177	132.702	84.7126	92.663			156.662
127.484	167.814	186.582	120.769	112.811	109.637	117.453			74.2434
117.083	162.121	158.038	222.351	216.877	129.128	184.073			70.0782
68.9012	106.303	91.1609	71.2222	206.096	71.2852	84.5526			86.0227
94.5047	104.364	111.995	71.0609	90.7832	154.753	55.219			38.5754
88.247	99.7824	132.859	57.5125	144.419	39.443	78.4868			129.612
82.5872	159.456	116.899	105.993	237.796	90.519	160.436			71.5684
61.5245	137.355	114.758	78.9621	100.492	64.2565	64.3502			170.157
42.3556	123.788	138.119	96.3674	58.5773	53.1451	69.881			130.536
42.8636	134.203	80.3793	103.037	54.914	56.6557	90.6787			94.0625
31.829	145.983	50.4974	88.8073	179.565	124.188	96.8555			102.358
72.3305	116.239	92.0462	90.4201	54.4787	63.634	78.0359			41.2482
157.028	144.927	101.662	59.3896	183.245	136.706	58.348			128.036
97.4556	126.993	83.8665	53.6581	93.5077	116.316	98.8764			77.5048
105.09	92.9223	141.168	69.3301	108.467	209.076	108.793			73.1703
205.878	119.92	156.642	119.507	91.7756	160.402	43.3621			33.3434
93.6695	156.838	96.0695	55.123	114.043	135.154	132.807			51.5853
114.311	182.141	106.784	97.2352	41.819	68.5676	76.1595			44.9833
73.4354	153.659	104.438	95.4669	70.7263	66.4079	80.8442			52.9892
65.7393	122.024	119.235	186.155	93.9349	83.151	76.9374			56.8003
68.4269	77.4586	111.171	82.1175	82.6501	134.622	172.999			83.7595
54.3665	197.563	128.549	154.264	125.25	66.2775	68.5539			173.033
116.867	267.153	121.629	61.8653	60.9418	122.85	77.4057			173.951
92.9694	312.01	107.254	112.092		123.826	66.6029			132.082
120.503	143.041	92.8857	205.116		58.9532	160.752			89.1516
166.997	112.871		144.485		108.508	123.298
166.044	123.624		105.854		121.922	36.8296
167.729	126.132		71.6704		41.8313	55.0603
116.819	75.9533		158.734		53.2718	67.203
89.3408	145.388		201.664		233.658	49.1152
73.7967	118.011				100.316	213.417
63.2918	111.513				83.4294	67.0632
108.369	105.451				77.6226	80.8839
114.925	93.534				144.464	104.98
75.0677	166.357				81.2773	38.7854
117.305	57.3217					52.3044
97.301	118.521					111.773
88.4908	93.6503					51.4408
98.9178	98.8985					118.918
92.9361	138.719
162.757	106.07
97.5887	109.099
132.03	98.182
100.698	239.743
98.081	207.161
60.136	91.3462
97.3063	93.37
100.422	115.603
134.921	116.097
98.1153	65.4791
46.9109	119.118
66.6984	50.954
67.4864	81.7462
52.1244	89.2093
37.8751	85.0581
54.4619	57.1959
156.481	52.2135
83.0147	80.8831
84.5484	90.8812
113.522	58.4697
83.1665	27.1457
107.134	20.3052
121.654	44.0243
108.43	108.231
165.478	56.3997
142.866	113.513
126.735	98.432
118.858	103.637
154.68	133.662
112.588	237.745
128.901	68.3628
147.964	75.5727
175.123	94.3111
101.119	159.094
110.753
84.1102
116.854
172.589
75.0426
94.7219
78.5588
114.674
78.9838
121.576
117.216
153.465
99.6569
47.7147
121.505
70.6435
67.0205
42.158
95.3198
42.0089
73.575
68.6268
123.463
80.5175
70.629
110.914
91.2626
134.014
183.637
142.232
167.882
115.916
100.496
83.8655
72.3849
89.5103
88.8606
111.127
110.228
115.941
111.726
100.182
104.292
49.5161
64.4616
69.0857
77.5982
64.8533
70.3914
71.8006
106.018
171.114
111.185
72.6791
57.2173
58.8205
57.8675
72.9829
82.9747
100.026
117.247
133.279
86.8133
124.876
124.4
80.3951
129.549
86.5532
131.904
117.608
140.244
69.43
69.588
97.2278

## Sheet: Fig 4E
EJP Amplitude
gbb1/+	gbb1/2	gbb1/+; BG57>gbb RNAi	gbb1/+; D42>gbb RNAi
21.62	3.64	17.85	17.12
39.39	3.99	9.92	8.49
22	7.43	16.65	11.14
19.61	8.11	17.34	14.28
18.94	2.23	16.41	7.1
23.32	2.18	11.3	12.72
20.29	2.85	24.4	13.97
28.42	4.74	19.96	11.37
34.02		33.77	12.21

## Sheet: Fig 4F
mEJP Amplitude
gbb1/+	gbb1/2	gbb1/+; BG57>gbb RNAi	gbb1/+; D42>gbb RNAi
1.259	1.205	1.257	0.818
0.919	0.759	0.779	0.587
0.925	1.231	0.684	0.5
0.714	0.678	0.459	0.788
0.607	0.843	0.983	0.501
0.791	0.893	0.707	0.655
0.637	0.38	0.859	0.433
0.844	0.419	0.866	0.583
0.75		0.96	0.412

## Sheet: Fig 4G
Quantal Content
gbb1/+	gbb1/2	gbb1/+; BG57>gbb RNAi	gbb1/+; D42>gbb RNAi
17.17	3.02	14.2	20.93
42.86	5.26	12.73	14.46
23.78	6.04	24.34	22.28
27.46	11.96	37.78	18.12
31.2	2.65	16.69	14.17
29.48	2.44	15.98	19.42
31.85	7.5	28.41	32.26
33.67	11.31	23.05	19.5
45.36		35.18	29.64

[truncated: 38 more sheets: Fig 5D, Fig 5E, Fig 5I, Fig 5J, Fig 6F, Fig 6G, Fig 7D, Fig 7I, Fig 7J, Fig 7N, Fig 7O, Fig 7P, Fig 7Q, Fig 7R, Fig 7S, Fig 8D, Fig 8H, Fig 8I, Fig 8M, Fig 8Q …]
